# Supplementary material for: VeloPro: A pipeline integrating Ribo‐seq and AlphaFold deciphers association patterns between translation velocity and protein structure features
Source: Imeta. 2023 Nov 19;2(4):e148. doi: 10.1002/imt2.148 (PMC10989810; doi:10.1002/imt2.148)
Supplement: Supplementary file 2 — Supporting_information. [file IMT2-2-e148-s002.xlsx]

## Sheet: Table S1
Table S1. Summary of previous studies performing the association analysis between translation velocity and protein features.
	Study	Analyzed species	Aanalyzed features
	Charneski and Hurst 2013	S. cerevisiae	Positive charged amino acid
	Zhang et al. 2017	S. cerevisiae and human	Proline residue, secondary structure elements
	Gawroński et al. 2018	Arabidopsis	Positive charged amino acid
	Wu et al. 2019	S. cerevisiae	Proline residue
	Our study	E. coli, P. aeruginosa, S. cerevisiae, C. albicans	Positive charged amino acid, proline residue secondary structure elements, rASA, IDRs, local contact order
		T. brucei, C. elegans, Arabidopsis, maize
		fruit fly, human, rat, and mouse

## Sheet: Table S2
Table S2. Ribo-seq dataset information in 12 organisms used in this study. The accession numbers of NCBI SRA or GEO are shown.
Species	Subsp/tissue/cell line	Clade	Ribo-seq dataset	Translatiion elongation inhibitor	Lysis buffer
Escherichia coli	K12	Bacterium (E. coli)	SRR2340141	2 min, 1 mM chloramphenicol	20 mM Tris pH 8.0, 10 mM MgCl2, 100 mM NH4Cl, 5 mM CaCl2, 0.1% NP‐40, 0.4% Triton X‐100, 100 U/mL DNase I (Roche), and 1 mM chloramphenicol
			SRR2340143
			SRR2340144
Pseudomonas aeruginosa	PAO1	Bacterium (P. aeruginosa)	SRR5356903	2 min, 100 ug/mL chloramphenicol	20 mM Tris, pH 8, 10 mM MgCl2, 100 mM NH4Cl, 0.4% Triton X-100, 0.1% NP40, 100 U/mL DNase I, 0.5 U/uL Superase•In (Ambion, Fos- ter City, CA, USA), 1 mM chloramphenicol
			SRR5356905
			SRR5356907
Saccharomyces cerevisiae	S288c	Fungus (Yeast)	SRR1688545	100 μg/ml cycloheximide	20 mM Tris·Cl (pH 7.4), 150 mM NaCl, 5 mM MgCl2, 1 mM DTT and 100 μg ml−1 cycloheximide,1% (vol/vol) Triton X-100 and 25 U ml − 1 Turbo DNase I
Candida albicans	SC5314	Fungus (C. albicans)	SRR1027794	50 mg/mL GMPPNP and 10 mg/mL Blasticidin S (InvivoGen)
			SRR1027795
			SRR1027796
Trypanosoma brucei	TREU927	Protozoa (T. brucei)	SRR1272130	2 min cycloheximide	10 mM Tris pH 7.4, 300 mM KCl, 10 mM MgCl2, plus protease inhibitors
			SRR1272131
			SRR1272132
Caenorhabditis elegans	Bristol N2	Nematode worm (C. elegans)	SRR522871	100 μg/ml cycloheximide	20 mM Tris·Cl (pH 7.4), 150 mM NaCl, 5 mM MgCl2, 1 mM DTT and 100 μg ml−1 cycloheximide,1% (vol/vol) Triton X-100 and 25 U ml − 1 Turbo DNase I
			SRR522872
			SRR522896
			SRR522897
Arabidopsis thaliana	Columbia-0 (Col-0)	Plant (Arabidopsis)	SRR652153	100 μg/mL cyclohexamide, 100 μg/mL chloramphenicol	0.2 M Tris pH 7.4, 0.2 M KCl, 0.025 M EGTA, 0.035 M MgCl2, 1 % Brij-35, 1 % Triton X-100, 1 % Igepal CA 630, 1 % Tween 20, 1 % DOC, 1 % PTE, 5 mM DTT, 1 mM AEBSF, 100 μg/mL cyclohexamide, 100 μg/mL chloramphenicol
			SRR974753
Zea mays	B73	Plant (Maize)	SRR1763106	100 mg/ml cycloheximide	200 mM Tris–Cl (pH 9), 200 mM KCl, 25 mM EGTA, 35 mM MgCl2, 0.2% Brj-35, 0.2% TritonX-100, 0.2% Igepal CA630, 0.2% polyoxyethylene 10 tridecyl ether, 5 mM DTT, 100 mg ml/1 cycloheximide, 100 mg ml/1 chlo- ramphenicol, and a complete proteinase inhibitor cocktail
			SRR1763107
Drosophila melanogaster	Embryo	Insect (Fruit fly)	SRR942868	20 μg/ml emetine	50 mM Tris pH 7.5, 150 mM NaCl, 5 mM MgCl2, 0.5% Triton x-100, 1 mM DTT, 20 U/ml SuperaseIn (Ambion by Life Technologies), 20 μg/ml emetine
			SRR942869
			SRR942870
			SRR942871
Homo sapiens	Lymphoblastoid cell	Mammal (Human)	GSE61742	0.1 mg/ml cycloheximide	1x Mammalian Polysome Buffer, 1% Triton X-100, 1 mM DTT, DNase I (1U/μl), 0.1 mg/ml Cycloheximide, 0.1% NP-40 (optional) or use Nuclease-Free Water
Rattus norvegicus	Brown Norway (heart)	Mammal (Rat)	ERR653361	0.1 mg/ml cycloheximide	1x ARTseq mammalian polysome buffer (Epicentre), 1% Triton X-100, 0.1% NP-40, 1 mM dithiothreitol, 10 U/ml DNase I and nuclease-free H2O to final volume
			ERR653362
			ERR653363
			ERR653364
			ERR653365
Mus musculus	C57BL/6 (Liver)	Mammal (Mouse)	SRR5262890	50 mg/ml cycloheximide	200 μl of 5× Mammalian Polysome Buffer, 100 μl of 10% Triton X-100, 10 μl of DTT (100 mM), 10 μlof DNase I (1 U/μl), 2 μl of cycloheximide (50 mg/ml), 10 μl of 10% NP-40 and 668 μl of nuclease-free water
			SRR5262891
Rattus norvegicus (Additional dataset)	Brown Norway (brain)	Mammal (Rat)	SRR1873532	100 μg/ml cycloheximide	20 mM Tris·Cl (pH 7.4), 150 mM NaCl, 5 mM MgCl2, 1 mM DTT and 100 μg/ml cycloheximide,1% (vol/vol) Triton X-100 and 25 U/ml Turbo DNase I
			SRR1873533
			SRR1873534
			SRR1873535
			SRR1873536
Mus musculus (Additional dataset)	C57BL/6 (Kidney)	Mammal (Mouse)	SRR3494961	100 μg/mL cycloheximide	150 mM NaCl, 20 mM Tris-HCl pH7.4, 5 mM MgCl2, 5 mM DTT, 100 μg ml-1 cycloheximide, 1% Triton X-100, 0.5% Sodium deoxycholate, complete EDTA-free protease inhibitors (Roche) and 40 U ml-1 RNasin plus (Promega)
			SRR3494962
			SRR3494963
E.coli (Additional dataset)	E.coli	E.coli	SRR1067765	1 mM chloramphenicol	20 mM Tris pH 8.0, 10 mM MgCl2, 100 mM NH4Cl, 5 mM CaCl2, 0.1% NP-40, 0.4% TritonX-100, and 100 U/mL DNase I (Roche)
			SRR1067766
			SRR1067767
			SRR1067768
Homo sapiens (Additional dataset)	Hela cell	Human	SRR837789	100 mg/ml cycloheximide	1% Triton X-100 in ribosome buffer (RB buffer, 20 mM HEPES-KOH (pH 7.4), 15 mM MgCl2, 200 mM KCl, 100 μg/ml cycloheximide and 2mM dithiothreitol)
			SRR1514697

## Sheet: Table S3
Table S3. FastQC report from quality check for fastq format raw reads in 12 organisms. Qualified is represented by ✓, warning is represented by !, unqualified is represented by ✕, and not available is represented by NA.
Species	Subsp/tissue/cell line	Clade	Ribo-seq dataset	Basic Statistics	Per base sequence quality	Per tile sequence quality	Per sequence quality scores	Per base sequence content	Per sequence GC content	Per base N content	Sequence Length Distribution	Sequence Duplication Levels	Overrepresented sequences	Adapter Content	Kmer Content	Species
Escherichia coli	K12	Bacterium (E. coli)	SRR2340141	✓	✓	✓	✓	✕	！	✓	✓	✕	✕	✕	✕	Escherichia coli
			SRR2340143
			SRR2340144
Pseudomonas aeruginosa	PAO1	Bacterium (P. aeruginosa)	SRR5356903	✓	✓	✕	✓	✕	✕	✓	✓	✕	✕	✕	✕	Pseudomonas aeruginosa
			SRR5356905
			SRR5356907
Saccharomyces cerevisiae	S288c	Fungus (Yeast)	SRR1688545	✓	✕	NA	✓	✕	！	✓	！	✕	✕	✓	✕	Saccharomyces cerevisiae
Candida albicans	SC5314	Fungus (C. albicans)	SRR1027794	✓	✓	✕	✓	✕	✕	✓	✓	✕	✕	✓	✕	Candida albicans
			SRR1027795
			SRR1027796
Trypanosoma brucei	TREU927	Protozoa (T. brucei)	SRR1272130	✓	✓	✕	✓	✕	✕	✓	✓	✕	✕	✓	✕	Trypanosoma brucei
			SRR1272131
			SRR1272132
Caenorhabditis elegans	Bristol N2	Nematode worm (C. elegans)	SRR522871	✓	✓	✓	✓	✕	！	✓	✓	✕	✕	✓	✕	Caenorhabditis elegans
			SRR522872
			SRR522896
			SRR522897
Arabidopsis thaliana	Columbia-0 (Col-0)	Plant (Arabidopsis)	SRR652153	✓	✓	✕	✓	✕	✓	✓	✓	✕	！	✓	✕	Arabidopsis thaliana
			SRR974753
Zea mays	B73	Plant (Maize)	SRR1763106	✓	✓	！	✓	✕	！	✓	✓	✕	✕	✓	✕	Zea mays
			SRR1763107
Drosophila melanogaster	Embryo	Insect (Fruit fly)	SRR942868	✓	✓	✕	✓	✕	✕	✓	✓	✕	✕	✓	✕	Drosophila melanogaster
			SRR942869
			SRR942870
			SRR942871
Homo sapiens	Lymphoblastoid cell	Mammal (Human)	GSE61742	✓	✓	✕	✓	✕	✓	✓	✓	！	✓	✓	✕	Homo sapiens
Rattus norvegicus	Brown Norway (heart)	Mammal (Rat)	ERR653361	✓	✕	✓	✓	✕	！	✓	！	✕	！	✓	✕	Rattus norvegicus
			ERR653362
			ERR653363
			ERR653364
			ERR653365
Mus musculus	C57BL/6 (Liver)	Mammal (Mouse)	SRR5262890	✓	✓	NA	✓	✕	✕	✓	✓	✕	✕	✕	✕	Mus musculus
			SRR5262891
Rattus norvegicus (Additional dataset)	Brown Norway (brain)	Mammal (Rat)	SRR1873532	✓	✓	✓	✓	✕	！	✓	✓	✕	✕	！	✕	Rattus norvegicus (Supplementary figure use)
			SRR1873533
			SRR1873534
			SRR1873535
			SRR1873536
Mus musculus (Additional dataset)	C57BL/6 (Kidney)	Mammal (Mouse)	SRR3494961	✓	✕	✓	✓	✕	✕	✓	✓	✕	✕	✕	✕	Mus musculus (Supplementary figure use)
			SRR3494962
			SRR3494963
Escherichia.coli (Additional dataset)	K12	Bacterium (E.coli)	SRR7759814	✓	✓	NA	✓	✕	✕	✓	！	✕	！	✓	✕	Escherichia.coli (Supplementary figure use)
Homo sapiens (Additional dataset)	Hela cell	Mammal (Human)	SRR970592	✓	✓	✓	✓	✕	✓	✓	✓	✕	！	✓	✕	Homo sapiens (Supplementary figure use)
			SRR970593

## Sheet: Table S4
Table S4. Trimming, mapping and calibration stats in Ribo-seq dataset used in our analysis
Organisms	Tissue/cell type	Trimming stats (Ribo-seq)		Mapping stats (Ribo-seq)			Offset setting					Number of genes used for downstream analysis
		Total reads processed (cutadapt 3.5 option: -m 20 -q 20 -a -n 5)	Reads written after trimmed	Number of reads input	Number of total mapped reads with rate	Number of uniquely-mapped reads with rate (used for downstream analysis)	Length, offset	Length, offset	Length, offset	Length, offset	Length, offset
E. coli		96,894,653 (without -n5)	86,928,240 (89.7%)	86928240	69,681,414 (80.16%)	52,686,076 (60.61%)	24,9	25,9	27,9	28,9	30,9	1170
P. aeruginosa		235749986	226,765,133 (96.2%)	226765133	210,756,361 (92.94%)	26,118,637 (11.53%)	36,15	38,17	39,15	40,18	41,18	548
T. brucei		249620375	136,051,223 (54.5%)	136051223	113,767,510 (83.62%)	15,028,357 (11.05%)	26,15	27,15	28,15	29,16	30,16	2093
S. cerevisiae (Yeast)		121,550,827 (without -n5)	120,118,279 (98.8%)	120118279	114,615,812 (95.42%)	39,277,474 (32.70%)	27,15	28,15	29,15	30,16	31,16	3119
C. albicans		732603379	719,499,994 (98.2%)	719499994	659,508,576(91.66%)	604,087,434 (83.96%)	27,16	28,15	29,16	30,16	31,16	4745
C. elegans	L1 stage larvae	281803602	237,857,755 (84.4%)	237857755	224,780,548(94.5%)	104,338,556 (43.87%)	28,15	29,16	30,17	31,18	32,18	1890
D. melanogaster (Fruit fly)	Embryo	412751053	410,964,204 (99.6%)	410964204	384,118,276 (93.47%)	23,180,354 (5.64%)	30,18	31,18	32,20	33,21	34,21	1688
A. thaliana (Arabidopsis)	Etiolated seedling	302731706	300,398,198 (99.2%)	300398198	289,700,750 (96.44%)	51,627,747 (17.19%)	28,15	30,18	31,18	32,17	33,18	2790
Z. mays (Maize)	Shoot	243861689	243,830,610 (100.0%)	243830610	236,583,716 (97.03%)	17,685,167 (7.25%)	29,16	30,17	31,17	32,17	33,18	645
H. sapien (Human)	Lymphoblastoid Cell	1618827248	1,595,361,618 (98.6%)	1595361618	1,240,942,506 (77.78%)	217,321,227 (13.62%)	27,15	28,16	29,17	30,17	31,18	1199
R. norvegicus (Rat)	Heart	286944874	286,140,627 (99.7%)	286140627	275,374,469 (96.24%)	75,768,829 (26.48%)	27,17	28,15	29,15	30,17	31,18	1164
M. musculus (Mouse)	Liver	205410857	183,564,936 (89.4%)	183564936	109,155,359 (59.46%)	44,032,953 (23.99%)	28,15	29,16	30,17	31,17	32,18	662
R. norvegicus (Rat) (Additional dataset)	Brain	101560756	94,352,814 (92.9%)	94352814	81,999,683 (86.91%)	21,031,046 (22.29%)	27,16	28,15	29,15	30,16	31,17	313
M. musculus (Mouse) (Additional dataset)	Kidney	176530235	135,406,525 (76.7%)	135406525	100,899,418 (74.52%)	34,608,248 (25.56%)	27,12	28,12	29,12	30,12	31,12	894
E. coli (Additional dataset)		396164297	349,583,114 (88.2%)	349583114	286,795,622(82.04%)	101,108,242 (28.92%)	23,10	24,10	25,10	26,10	27,10	1662
H. sapien (Human)(Additional dataset)	Hela cell	310401092	308,444,604 (99.4%)	308444604	291,803,876 (94.6%)	37427648 (12.13%)	29,12	30,12	31,12	32,12	33,12	523

## Sheet: Table S5
Table S5. Reference genome version for mapping in 12 organisms.
Species	Clade	Reference genome version	Str	Substr
Escherichia coli	Bacterium (E. coli)	NC_000913.3	K-12	MG1655
Pseudomonas aeruginosa	Bacterium (P. aeruginosa)	NC_002516.2	PAO1
Saccharomyces cerevisiae	Fungus (Yeast)	NC_001133.9	S288c
Candida albicans	Fungus (C. albicans)	NC_032089.1	SC5314
Trypanosoma brucei	Protozoa (T. brucei)	NC_008409.1	TREU927
Caenorhabditis elegans	Nematode worm (C. elegans)	NC_003279.8	Bristol N2
Arabidopsis thaliana	Plant (Arabidopsis)	NC_003070.9	Columbia-0 (Col-0)
Zea mays	Plant (Maize)	NC_050096.1	B73
Drosophila melanogaster	Insect (Fruit fly)	NC_004354.4
Homo sapiens	Mammal (Human)	NC_000001.11
Rattus norvegicus	Mammal (Rat)	NC_051336.1	Brown Norway
Mus musculus	Mammal (Mouse)	NC_000067.7	C57BL/6

## Sheet:  Table S6
Table S6. Partial correlation between scaled footprints and protein structure features in 12 organisms with Bonferroni-corrected P value.
Partial correlation	E. coli	P. aeruginosa	S. cerevisiae	C. albicans	T. brucei	C. elegans	Arabidopsis	Maize	Fruit fly	Human(Lymphoblastoid Cell)	Rat(liver)	Mouse(Heart)	Rat(brain)(Additional dataset)	Mouse(kidney)(Additional dataset)	E. coli (Additional dataset)	Human (Hela cell) (Additional dataset)
Codon usage frequency	-0.0183197	-0.00642153	0.0113982	-0.0152866	0.0038667	0.0541418	0.0140047	-0.00568992	-0.0303797	-0.0408174	-0.0173548	-0.0184698	-0.0116773	-0.0187852	0.0328448	-0.000210325	Codon usage frequency
Intrinsically disordered regions (IDR) scores	0.0179539	-0.0646807	0.0173232	0.00859621	-0.0429608	0.00886243	-0.0224244	0.063214	-0.0172938	0.00761218	-0.0157826	0.000489426	-0.0495751	0.00784788	0.0107509	-0.00317782	Intrinsically disordered regions (IDR) scores
Relative solvent accessible surface area (rASA)	0.0113453	0.00859489	0.0305646	0.00373045	0.0107382	0.000968783	0.0183975	0.0651039	0.000854858	0.000768974	-0.0219794	0.0211375	0.00755272	0.00781655	0.0213538	0.0397839	Relative solvent accessible surface area (rASA)
Normalized local contact order	0.00772308	-0.0182938	0.0381449	0.0101667	-0.0377687	-0.0122005	0.00877706	-0.0104915	0.00416765	-0.00283653	0.00353093	0.00549698	0.0102939	0.0263479	-0.000226835	0.0128566	Normalized local contact order
Relative contact order	-0.0112692	0.0258485	-0.0476534	-0.00769125	0.0562891	0.0195148	-0.0132193	0.0157411	-0.00375178	0.0036005	-0.00840636	-0.00643505	-0.014073	-0.0388266	0.000767148	0.0245526	Local relative contact order
Absolute contact order	-0.0213846	-0.00635037	-0.0397397	-0.0641774	-0.00972623	-0.0224603	-0.00591971	-0.0478046	-0.00605095	-0.00716097	0.0161916	0.00714502	-0.0036901	0.0206477	-0.0118694	-0.0337036	Local absolute contact order
Corresponding Bonferroni-corrected P value
Codon usage frequency	1.737e-11	4.4316	< 2.2e-16	< 2.2e-16	0.37272	< 2.2e-16	< 2.2e-16	3.5286	< 2.2e-16	< 2.2e-16	< 2.2e-16	1.1922e-09	10.6524	1.3656e-12	< 2.2e-16	57	Codon usage frequency
Intrinsically disordered regions (IDR) scores	6.024e-09	< 2.2e-16	< 2.2e-16	1.827e-08	< 2.2e-16	0.06732	< 2.2e-16	< 2.2e-16	< 2.2e-16	1.6944	0.0003435	54.372	1.27548e-11	1.2714	5.4186e-05	35.094	Intrinsically disordered regions (IDR) scores
Relative solvent accessible surface area (rASA)	0.0003102	3.3252	< 2.2e-16	0.02814	1.4958e-08	37.368	< 2.2e-16	< 2.2e-16	37.266	45.252	< 2.2e-16	2.913e-07	543.24	0.53742	< 2.2e-16	< 2.2e-16	Relative solvent accessible surface area (rASA)
Normalized local contact order	0.6642	0.2424	< 2.2e-16	5.5248e-10	< 2.2e-16	7.416e-05	0.00011838	2.9928	2.7858	26.532	18.834	12.99	254.448	4.401e-12	55.182	2.5674	Normalized local contact order
Relative contact order	0.012744	0.0055308	< 2.2e-16	1.9326e-05	< 2.2e-16	1.1604e-12	2.5488e-11	0.21372	4.9212	20.286	1.0014	9.396	58.14	< 2.2e-16	44.136	0.018714	Local relative contact order
Absolute contact order	4.2084e-11	19.716	< 2.2e-16	< 2.2e-16	0.0021294	1.5618e-13	0.22152	5.9334e-13	0.603	4.635	0.0016602	7.014	1927.08	1.1478e-06	1.7286e-05	8.91e-05	Local absolute contact order

## Sheet: Table S7
Table S7. Non-partial correlation between scaled footprints and intrinsically disordered region (IDR) score in protein different regions including N-terminal, middle and C-terminal in 12 organisms with P-value.
Non-partial correlation	E. coli	P. aeruginosa	S. cerevisiae	C. albicans	T. brucei	C. elegans	Arabidopsis	Maize	Fruit fly	Human(Lymphoblastoid Cell)	Rat(liver)	Mouse(Heart)	Rat(brain) (Additional dataset)	Mouse(kidney)(Additional dataset)	E. coli (Additional dataset)	Human (Hela cell) (Additional dataset)	Non-partial correlation
N terminal	-0.0129781	0.0203089	-0.00659918	-0.000343715	0.0014544	0.0117319	0.0264406	0.0410995	-0.0158969	-0.0042286	0.029174	-0.00838956	0.0316957	0.0216168	-0.0157366	-0.02712616311009413	N terminal
Middle	0.018026	-0.074849	0.0221768	0.0198287	-0.0554342	0.0110939	-0.0254131	0.108905	-0.0142611	0.00770232	-0.0304075	-0.00361082	-0.0673554	0.00750043	0.011888	-0.0114948	Middle
C terminal	0.0055935	-0.0147697	0.013479	0.0145347	-0.00544878	0.00701185	-0.0272527	0.00405319	-0.0227673	-0.00870066	-0.00565126	-0.0304349	0.0141226	0.00364526	-0.00437405	-0.00987308	C terminal
Corresponding P value
N terminal	0.25476	0.253255	0.341826	0.18892	0.862999	0.947194	0.000368923	0.0115859	0.0775915	0.723566	0.0170083	0.565428	0.152976	0.0747939	0.0770702	0.15802	N terminal
Middle	1.15239e-08	7.23964e-24	2.61168e-22	9.29224e-23	3.31694e-106	0.000187025	4.30796e-33	2.33705e-49	8.83552e-08	0.0758484	1.23716e-12	0.43288	1.56736e-20	0.0550996	1.8179e-06	0.128306	Middle
C terminal	0.606031	0.400184	0.0385983	0.00615617	0.504882	0.419329	0.000129843	0.789187	0.0157828	0.44991	0.622865	0.0286666	0.476858	0.774125	0.630385	0.577756	C terminal
